# Supplementary material for: Isolation and Characterization of Strain Exiguobacterium sp. KRL4, a Producer of Bioactive Secondary Metabolites from a Tibetan Glacier
Source: Microorganisms. 2021 Apr 21;9(5):890. doi: 10.3390/microorganisms9050890 (PMC8143284; doi:10.3390/microorganisms9050890)
Supplement: Supplementary file 1 [file microorganisms-09-00890-s001.zip]

Archive with 1 entries (1 files):
- microorganisms-1186397-supplementary.pdf
